# Supplementary material for: On the Effects of 3D Printed Mold Material, Curing Temperature, and Duration on Polydimethylsiloxane (PDMS) Curing Characteristics for Lab-on-a-Chip Applications
Source: Micromachines (Basel). 2025 Jun 5;16(6):684. doi: 10.3390/mi16060684 (PMC12195046; doi:10.3390/mi16060684)
Supplement: Supplementary file 1 [file micromachines-16-00684-s001.zip]

Archive with 1 entries (1 files):
- micromachines-3648280-supplementary.pdf
